# Supplementary material for: Trichostatin D as a Novel KLF2 Activator Attenuates TNFα-Induced Endothelial Inflammation
Source: Int J Mol Sci. 2022 Nov 3;23(21):13477. doi: 10.3390/ijms232113477 (PMC9656815; doi:10.3390/ijms232113477)
Supplement: Supplementary file 1 [file ijms-23-13477-s001.zip]

Archive with 1 entries (1 files):
- ijms-1962379-supplementary.pdf
